# Supplementary material for: Surveillance of WHO Priority Gram-Negative Pathogenic Bacteria in Effluents from Two Seafood Processing Facilities in Tema, Ghana, 2021 and 2022: A Descriptive Study
Source: Int J Environ Res Public Health. 2022 Aug 30;19(17):10823. doi: 10.3390/ijerph191710823 (PMC9518130; doi:10.3390/ijerph191710823)
Supplement: Supplementary file 1 [file ijerph-19-10823-s001.zip]

Archive with 4 entries (3 files):
- ijerph-1873579 Supplementary/
- ijerph-1873579 Supplementary/Figure S1.jpg
- ijerph-1873579 Supplementary/Figure S2.jpg
- ijerph-1873579 Supplementary/ijerph-1873579 Supplementary data.pdf
